# Supplementary material for: The Synthesis and Absolute Configuration of Enantiomeric Pure (R)- and (S)-3-(piperidin-3-yl)-1H-Indole Derivatives
Source: Int J Mol Sci. 2022 Dec 28;24(1):517. doi: 10.3390/ijms24010517 (PMC9820373; doi:10.3390/ijms24010517)
Supplement: Supplementary file 1 [file ijms-24-00517-s001.zip]

Archive with 7 entries (3 files):
- ijms-2050719-supplementary/
- ijms-2050719-supplementary/HPLC/
- ijms-2050719-supplementary/HPLC/HPLC.pdf
- ijms-2050719-supplementary/HRMS/
- ijms-2050719-supplementary/HRMS/HRMS.pdf
- ijms-2050719-supplementary/NMR/
- ijms-2050719-supplementary/NMR/NMR.pdf
